# Supplementary material for: Integrated Transcriptomic and Proteomic Analyses Reveal CsrA-Mediated Regulation of Virulence and Metabolism in Vibrio alginolyticus
Source: Microorganisms. 2025 Jun 28;13(7):1516. doi: 10.3390/microorganisms13071516 (PMC12298160; doi:10.3390/microorganisms13071516)
Supplement: Supplementary file 1 [file microorganisms-13-01516-s001.zip]

Archive with 5 entries (4 files):
- microorganisms-3694362-supplementary/
- microorganisms-3694362-supplementary/Figure S1.pdf
- microorganisms-3694362-supplementary/Table S1.pdf
- microorganisms-3694362-supplementary/Table S2.pdf
- microorganisms-3694362-supplementary/Table S3.pdf
